# Supplementary material for: Combination of Silicate-Based Soil Conditioners with Plant Growth-Promoting Microorganisms to Improve Drought Stress Resilience in Potato
Source: Microorganisms. 2024 Oct 24;12(11):2128. doi: 10.3390/microorganisms12112128 (PMC11596784; doi:10.3390/microorganisms12112128)
Supplement: Supplementary file 1 [file microorganisms-12-02128-s001.zip]

Archive with 1 entries (1 files):
- microorganisms-3227829-supplementary.pdf
